# Supplementary material for: Thermal Conversion of Coal Bottom Ash and Its Recovery Potential for High-Value Products Generation: Kinetic and Thermodynamic Analysis with Adiabatic TD24 Predictions
Source: Materials (Basel). 2024 Nov 25;17(23):5759. doi: 10.3390/ma17235759 (PMC11642072; doi:10.3390/ma17235759)
Supplement: Supplementary file 1 [file materials-17-05759-s001.zip]

Archive with 1 entries (1 files):
- materials-3301008-supplementary.pdf
